# Supplementary material for: The Long-Term Culture of Human Fibroblasts Reveals a Spectroscopic Signature of Senescence
Source: Int J Mol Sci. 2022 May 23;23(10):5830. doi: 10.3390/ijms23105830 (PMC9146002; doi:10.3390/ijms23105830)
Supplement: Supplementary file 1 [file ijms-23-05830-s001.zip]

Archive with 1 entries (1 files):
- ijms-1654073-supplementary.pdf
